# Supplementary material for: Approaches to Evaluating Digital Health Technologies: Scoping Review
Source: J Med Internet Res. 2024 Aug 28;26:e50251. doi: 10.2196/50251 (PMC11391152; doi:10.2196/50251)
Supplement: Multimedia Appendix 4 [file jmir_v26i1e50251_app4.xlsx]

## Sheet: Data extraction
Data_ID	Pers_ID	title	author	year	month	day	journal	location1	location2	location3	medical_specialty1	medical_specialty2	Telemedicine_tool 1	Telemedicine_tool 2	Telemedicine_tool 3	Digital health tool	primairy_user1	primairy_user2	functional_class	evaluation_study_phase	evaluation_approach1	evaluation_approach2	evaluation_approach3	evaluation_approach4

## Sheet: Dropdown
	Evaluation_approach	Evaluation_study_phase	Targeted_primary_user		Functional_classification	Medical_specialty	Country
	A/B testing	Conceptual & planning	Clients		System services	Allergy and immunology	Afghanistan
	Action research	Design, development & usability	Healthcare_providers		Inform	Anaesthesiology	Albania
	Adaptive design	Pilot (feasibility)	Healthsystem_or_resource_managers		Simple monitoring	Cardiology	Algeria
	Before-and-after (BA) studies	Effectiveness (impact)	Data_services		Communicate	Cardiothoracic surgery	American Samoa
	Big data analyse	Uptake (implementation)	Other:		Preventative behaviour change	Dermatology-Venereology	Andorra
	Case series	Multiple phases	Unclear		Self-manage	Dentistry	Angola
	Case–control studies	Other:			Treat	Emergency medicine	Antigua and Barbuda
	CeHRes Roadmap	Unclear			Active monitoring	Endocrinology	Arab World
	CHEATS: a generic information communication technology (ICT) evaluation		https://apps.who.int/iris/bitstream/handle/10665/260480/WHO-RHR-18.06-eng.pdf;jsessionid=77FA5376CE7585D343C1B0FAF65BE73E?sequence=1		Calculate	Gastroenterology	Argentina
	Cluster randomised controlled trial				Diagnose	General practice	Armenia
	Cognitive task analysis (CTA)				Multiple	General surgery	Aruba
	Cognitive walkthrough				Other:	Geriatrics	Australia
	Cohort study (retrospective)				Unclear	Haematology	Austria
	Cohort study (prospective)					Infectious disease	Azerbaijan
	Concept mapping study					Intensive care medicine	Bahamas, The
	Continuous evaluation of evolving behavioral intervention technologies (CEEBIT) framework				page 7 and 8:	Internal medicine	Bahrain
	Controlled before-and-after (CBA) study				https://www.nice.org.uk/Media/Default/About/what-we-do/our-programmes/evidence-standards-framework/digital-evidence-standards-framework.pdf	Nephrology	Bangladesh
	Controlled clinical trial (CCT)				https://static1.squarespace.com/static/5a73786d8c56a8c8dc5ff54e/t/5c2f283089858378b6cfa57c/1546594352791/CENTIVIS+-+NICE+Digital+Health+Categories_20190104.pdf	Neonatology	Barbados
	Cost-effectiveness analysis					Neurology	Belarus
	Critical incident technique					Neurosurgery	Belgium
	Cross-sectional study					Nuclear medicine	Belize
	Crossover study					Nutrition	Benin
	Economic evaluation					Obstetrics and gynaecology and midwifery	Bermuda
	eHealth Analyse en SturingsInstrument (eASI)					Occupational medicine	Bhutan
	eHealth Needs Assessment Questionnaire (ENAQ)					Oncology	Bolivia
	Evaluative Questionnaire for E-health Tools (EQET)					Ophthalmology	Bosnia and Herzegovina
	Feasibility study					Oral and maxillofacial surgery	Botswana
	Five-stage model for comprehensive research on telehealth					Orthodontics	Brazil
	Focus group study					Orthopaedics	British Virgin Islands
	Fractional- factorial (ANOVA) design					Otorhinolaryngology	Brunei Darussalam
	HAS methodological framework					Paediatric surgery	Bulgaria
	Heuristic evaluation					Paediatrics	Burkina Faso
	Interrupted time series analysis					Palliative care	Burundi
	Interview study					Pathology	Cabo Verde
	Life-cycle–based approach					Physical medicine and rehabilitation	Cambodia
	Living lab					Plastic, reconstructive and aesthetic surgery	Cameroon
	Logfile analysis					Primary care	Canada
	Longitudinal studies					Psychiatry / mental care	Caribbean small states
	Matched cohort study design					Public Health	Cayman Islands
	Method for technology-delivered Healthcare Measures					Pulmonology	Central African Republic
	Methods comparison study					Radiation Oncology	Central Europe and the Baltics
	mHealth Agile and User-Centered Research and Development Lifecycle					Radiology	Chad
	mHealth Development and Evaluation Framework					Rheumatology	Channel Islands
	Micro-randomized trial					Speech and audiology	Chile
	Mixed method study design					Sports medicine	China
	Model for Assessment of Telemedicine applications (MAST)					Trauma	Colombia
	Model of Fog					Urology	Comoros
	Model of Oinas-Kukkonen					Vascular	Congo, Dem. Rep.
	Multiphase Optimization Strategy (MOST)					Applies to all specialties	Congo, Rep.
	Multiple case study design					Multiple	Costa Rica
	Non-inferiority trial design					Other:	Côte d'Ivoire
	Non-randomised controlled trial (NRCT)					Unclear	Croatia
	Normalization process model						Cuba
	Observational study						Curaçao
	Parallel cohort design with nested RCT						Cyprus
	Participatory design						Czech Republic
	Patient reported outcome measures (PROMs)						Denmark
	Pilot study						Djibouti
	Practical clinical trial (PCT)						Dominica
	Pragmatic randomized controlled trail (P-RCT)						Dominican Republic
	Pre–post study						Early-demographic dividend
	Preference clinical trial (PCT)						East Asia & Pacific
	Pretest-posttest design						East Asia & Pacific (excluding high income)
	Propensity score						East Asia & Pacific (IDA & IBRD)
	Proposed Framework for Evaluating mHealth Services						Ecuador
	Questionnaire /survey						Egypt, Arab Rep.
	Randomised controlled trial (RCT)						El Salvador
	Rapid Review						Equatorial Guinea
	RE-AIM framework (Reach, Effectiveness, Adoption, Implementation and Maintenance)						Eritrea
	Realist evaluation						Estonia
	Scoping review						Eswatini
	Sequential Multiple Assignment Randomized Trial (SMART)						Ethiopia
	Simulation study						Euro area
	Single-case experiment (N=1 trial)						Europe & Central Asia
	Sociotechnical evaluation						Europe & Central Asia (excluding high income)
	Stage Model of Behavioral Therapies Research						Europe & Central Asia (IDA & IBRD)
	Stead’s et al. evaluation framework						European Union
	Stepped wedge trial design						Faroe Islands
	Survey study						Fiji
	Systematic review						Finland
	Technology Acceptance Model (TAM)						Fragile and conflict affected situations
	Think aloud method						France
	Trials of intervention principles (TIPs)						French Polynesia
	User-based evaluation						Gabon
	User-centered design (UDC) methods						Gambia, The
	Vignette study						Georgia
	Wait list control group design						Germany
	Other:						Ghana
	Unclear						Gibraltar
							Greece
							Greenland
							Grenada
							Guam
							Guatemala
							Guinea
							Guinea-Bissau
							Guyana
							Haiti
							Heavily indebted poor countries (HIPC)
							High income
							Honduras
							Hong Kong SAR, China
							Hungary
							IBRD only
							Iceland
							IDA & IBRD total
							IDA blend
							IDA only
							IDA total
							India
							Indonesia
							Iran, Islamic Rep.
							Iraq
							Ireland
							Isle of Man
							Israel
							Italy
							Jamaica
							Japan
							Jordan
							Kazakhstan
							Kenya
							Kiribati
							Korea, Dem. People's Rep.
							Korea, Rep.
							Kosovo
							Kuwait
							Kyrgyz Republic
							Lao PDR
							Late-demographic dividend
							Latin America & Caribbean
							Latin America & Caribbean (excluding high income)
							Latin America & Caribbean (IDA & IBRD)
							Latvia
							Least developed countries: UN classification
							Lebanon
							Lesotho
							Liberia
							Libya
							Liechtenstein
							Lithuania
							Low & middle income
							Low income
							Lower middle income
							Luxembourg
							Macao SAR, China
							Madagascar
							Malawi
							Malaysia
							Maldives
							Mali
							Malta
							Marshall Islands
							Mauritania
							Mauritius
							Mexico
							Micronesia, Fed. Sts.
							Middle East & North Africa
							Middle East & North Africa (excluding high income)
							Middle East & North Africa (IDA & IBRD)
							Middle income
							Moldova
							Monaco
							Mongolia
							Montenegro
							Morocco
							Mozambique
							Myanmar
							Namibia
							Nauru
							Nepal
							Netherlands
							New Caledonia
							New Zealand
							Nicaragua
							Niger
							Nigeria
							North America
							North Macedonia
							Northern Mariana Islands
							Norway
							OECD members
							Oman
							Other small states
							Pacific island small states
							Pakistan
							Palau
							Panama
							Papua New Guinea
							Paraguay
							Peru
							Philippines
							Poland
							Portugal
							Post-demographic dividend
							Pre-demographic dividend
							Puerto Rico
							Qatar
							Romania
							Russian Federation
							Rwanda
							Samoa
							San Marino
							São Tomé and Principe
							Saudi Arabia
							Senegal
							Serbia
							Seychelles
							Sierra Leone
							Singapore
							Sint Maarten (Dutch part)
							Slovak Republic
							Slovenia
							Small states
							Solomon Islands
							Somalia
							South Africa
							South Asia
							South Asia (IDA & IBRD)
							South Sudan
							Spain
							Sri Lanka
							St. Kitts and Nevis
							St. Lucia
							St. Martin (French part)
							St. Vincent and the Grenadines
							Sub-Saharan Africa
							Sub-Saharan Africa (excluding high income)
							Sub-Saharan Africa (IDA & IBRD)
							Sudan
							Suriname
							Sweden
							Switzerland
							Syrian Arab Republic
							Taiwan
							Tajikistan
							Tanzania
							Thailand
							Timor-Leste
							Togo
							Tonga
							Trinidad and Tobago
							Tunisia
							Turkey
							Turkmenistan
							Turks and Caicos Islands
							Tuvalu
							Uganda
							Ukraine
							United Arab Emirates
							United Kingdom
							United States
							Upper middle income
							Uruguay
							Uzbekistan
							Vanuatu
							Venezuela, RB
							Vietnam
							Virgin Islands (U.S.)
							West Bank and Gaza
							World
							Yemen, Rep.
							Zambia
							Zimbabwe
							Unclear
							Multiple:
